# Supplementary material for: Relationship between Vaccine Application and Climate Factors in Sheep and Goat Farms in Greece
Source: Vaccines (Basel). 2023 Apr 4;11(4):797. doi: 10.3390/vaccines11040797 (PMC10142817; doi:10.3390/vaccines11040797)
Supplement: Supplementary file 1 [file vaccines-11-00797-s001.zip]

Archive with 1 entries (1 files):
- vaccines-2270076-supplementary.pdf
